# Supplementary material for: Inferring Intra-Community Microbial Interaction Patterns from Metagenomic Datasets Using Associative Rule Mining Techniques
Source: PLoS One. 2016 Apr 28;11(4):e0154493. doi: 10.1371/journal.pone.0154493 (PMC4849775; doi:10.1371/journal.pone.0154493)
Supplement: S1 File — A zip archive containing microbial abundance tables which were employed for deciphering association rules using the customised version of the Apriori algorithm. (ZIP) [file pone.0154493.s001.zip]

Archive with 12 entries (8 files):
- S1_mat/
- S1_mat/HMP/
- S1_mat/HMP/Females.txt
- S1_mat/HMP/Males.txt
- S1_mat/Prebiotics_Chinese/
- S1_mat/Prebiotics_Chinese/During.txt
- S1_mat/Prebiotics_Chinese/Post.txt
- S1_mat/Prebiotics_Chinese/Pre.txt
- S1_mat/Prebiotics_Japanese/
- S1_mat/Prebiotics_Japanese/During.txt
- S1_mat/Prebiotics_Japanese/Post.txt
- S1_mat/Prebiotics_Japanese/Pre.txt
