# Supplementary material for: Inferring Intra-Community Microbial Interaction Patterns from Metagenomic Datasets Using Associative Rule Mining Techniques
Source: PLoS One. 2016 Apr 28;11(4):e0154493. doi: 10.1371/journal.pone.0154493 (PMC4849775; doi:10.1371/journal.pone.0154493)
Supplement: S1 File — A zip archive containing microbial abundance tables which were employed for deciphering association rules using the customised version of the Apriori algorithm. (ZIP) [file pone.0154493.s001.zip › S1_mat/HMP/Females.txt]

Features	SRR040913	SRR041050	SRR041239	SRR041254	SRR041356	SRR041494	SRR041505	SRR043620	SRR044015	SRR044104	SRR044113	SRR044209	SRR044243	SRR044258	SRR044395	SRR044423	SRR044432	SRR044439	SRR044915	SRR044922	SRR044930	SRR044971	SRR045296	SRR045302	SRR045312	SRR045344	SRR045494	SRR045688	SRR045715	SRR045722	SRR045726	SRR045736	SRR046056	SRR046148	SRR046221	SRR046409	SRR046413	SRR046414	SRR046417	SRR046419	SRR046420	SRR046421	SRR046698	SRR046766	SRR047400	SRR047411	SRR047434	SRR047508	SRR048044
Alistipes	61	76	265	287	45	409	100	231	440	217	97	1088	1788	0	220	625	1200	560	348	70	213	730	432	84	265	826	307	622	454	295	268	102	1168	71	641	723	124	91	63	0	44	373	1670	595	444	318	2606	244	1585
Anaerostipes	2	2	0	3	0	6	26	0	9	4	4	7	2	2	0	2	7	14	11	9	5	10	10	10	12	10	1	0	1	1	0	1	5	0	0	0	1	0	1	1	2	3	3	0	10	26	1	2	4
Bacteroides	1924	1635	1297	3134	3151	993	2473	4342	447	1113	679	4955	7109	6474	1737	3163	3341	5452	1565	1901	523	823	1922	2311	602	1046	3841	5776	2291	1879	3425	2387	3928	1676	2142	107	396	261	58	383	63	154	6293	2447	5580	3860	377	2547	2553
Barnesiella	101	136	491	38	0	594	35	104	7	11	0	466	0	0	906	0	32	0	171	63	13	14	149	53	19	12	145	463	49	0	0	28	14	0	0	0	20	10	0	0	15	7	0	135	0	0	0	0	0
Blautia	7	141	9	43	1	7	17	12	20	36	233	36	14	27	2	54	28	8	13	145	24	6	12	160	29	13	11	38	27	32	3	5	22	4	37	9	14	9	36	32	3	4	19	14	17	53	218	27	50
Butyricicoccus	2	4	1	2	0	0	3	4	2	4	5	4	1	6	3	9	0	1	2	3	0	2	4	2	0	0	11	2	9	19	0	4	15	0	5	0	0	1	22	1	0	3	1	3	9	29	0	2	0
Clostridium_IV	10	48	16	1	2	78	17	141	398	56	88	63	31	146	80	11	72	0	6	17	22	39	5	10	34	57	174	10	84	43	4	134	47	5	48	10	38	3	287	0	2	0	10	24	51	79	11	11	72
Clostridium_XlVa	0	19	0	10	1	13	6	32	1	16	14	1	2	5	0	4	1	1	5	10	1	2	1	12	0	1	27	9	0	11	1	20	20	0	2	0	12	0	6	5	0	0	6	6	5	1	0	3	0
Clostridium_XlVb	0	18	1	6	1	1	5	5	1	4	51	2	14	0	12	1	3	15	6	16	0	13	4	23	2	18	6	15	3	8	0	17	12	1	7	0	9	0	5	0	0	4	9	4	3	5	12	4	4
Clostridium_XVIII	13	3	0	2	10	13	2	66	13	2	26	2	10	3	54	5	0	14	1	0	43	7	1	0	38	6	83	1	7	26	0	16	2	7	1	0	3	1	7	0	1	1	5	0	2	19	53	2	1
Coprococcus	19	0	2	29	0	133	0	8	18	9	173	6	5	23	14	33	5	4	4	9	6	3	0	15	11	7	11	0	3	26	0	247	0	1	5	1	6	13	3	0	1	15	0	3	9	85	19	11	18
Dialister	0	71	351	0	443	77	17	0	0	3	2	0	88	17	0	35	79	0	0	0	6	11	0	0	0	8	1	0	72	360	63	0	0	6	516	101	1	1	170	0	0	0	40	0	0	1	2586	3	500
Dorea	6	52	9	23	8	0	5	3	19	23	104	15	9	1	35	8	12	8	7	58	4	29	13	69	3	26	3	5	11	31	0	11	7	0	10	2	14	0	32	4	5	4	0	6	4	19	40	6	10
Faecalibacterium	57	153	71	129	232	332	300	1352	67	465	112	1149	494	1157	106	930	20	45	162	128	6	455	187	114	11	546	1470	63	563	1554	15	2349	159	15	1105	41	147	391	441	159	121	420	0	325	38	816	191	151	34
Flavonifractor	1	52	1	9	0	6	12	31	0	4	7	9	33	284	0	3	16	5	16	1	1	8	31	4	3	5	39	68	0	2	6	10	8	2	5	3	9	0	3	63	1	0	41	9	19	13	4	5	0
Gemmiger	16	179	11	2	5	111	13	204	108	225	883	93	29	0	9	46	48	68	6	0	35	174	9	1	56	185	239	0	40	982	7	186	77	3	214	25	54	64	158	0	118	160	0	33	160	166	630	17	26
Lachnospiracea_incertae_sedis	18	269	19	35	69	55	41	105	129	99	276	55	22	27	99	86	22	22	47	20	68	99	76	16	78	88	87	55	62	288	3	31	124	4	90	5	91	6	40	5	3	23	63	26	38	106	58	34	18
Odoribacter	2	53	10	77	3	105	41	28	11	14	1	41	0	0	51	0	4	0	0	15	2	68	0	29	4	104	65	66	0	29	20	11	203	0	20	0	11	12	19	0	4	24	0	78	0	50	0	60	49
Oscillibacter	25	94	356	13	12	54	125	62	4	84	75	103	41	217	101	64	23	35	45	23	945	45	57	29	1012	52	118	165	125	195	12	113	70	5	210	8	124	28	41	14	36	101	106	140	91	430	63	137	291
Parabacteroides	555	403	223	107	242	252	261	230	29	140	95	209	0	412	604	302	315	213	333	198	53	322	374	265	76	426	284	386	210	65	0	172	0	127	376	4	57	34	3	160	20	119	676	732	604	493	178	316	145
Parasutterella	0	44	1	1	0	26	62	4	0	20	18	34	0	0	8	109	3	387	59	7	4	0	79	6	6	0	7	9	145	25	0	0	197	0	0	0	0	0	0	30	0	1	0	99	648	249	0	27	0
Phascolarctobacterium	49	0	0	51	84	0	0	173	21	29	37	119	0	63	100	0	0	4	29	139	1	0	22	152	3	0	239	131	0	0	0	128	131	0	38	0	83	9	6	0	2	4	0	57	9	31	0	1	0
Roseburia	49	32	5	194	10	1	44	544	444	205	352	113	74	72	52	167	12	61	76	256	65	25	98	290	79	25	570	24	223	169	18	254	389	6	17	20	50	277	50	19	14	75	86	77	112	466	61	39	208
Ruminococcus	15	19	97	0	0	224	180	38	489	555	143	61	41	337	59	106	92	7	11	0	1774	342	19	0	1933	432	55	0	36	633	25	181	525	2636	146	186	198	92	4	0	0	131	0	0	111	241	350	1428	61
Sporobacter	2	7	0	0	0	7	1	5	3	7	0	2	0	12	0	0	3	1	4	0	81	7	1	1	88	16	13	0	4	9	0	5	1	0	5	3	3	0	1	0	5	4	0	3	0	0	8	2	1
Streptococcus	1	0	2	0	0	0	1	1	3	21	4	5	4	6	2	5	4	2	2	1	3	4	0	0	10	2	12	1	2	5	4	8	2	0	0	0	3	0	4	0	0	0	1	0	1	8	1	2	7
[truncated: 77 more columns]
