# Supplementary material for: Inferring Intra-Community Microbial Interaction Patterns from Metagenomic Datasets Using Associative Rule Mining Techniques
Source: PLoS One. 2016 Apr 28;11(4):e0154493. doi: 10.1371/journal.pone.0154493 (PMC4849775; doi:10.1371/journal.pone.0154493)
Supplement: S1 File — A zip archive containing microbial abundance tables which were employed for deciphering association rules using the customised version of the Apriori algorithm. (ZIP) [file pone.0154493.s001.zip › S1_mat/HMP/Males.txt]

Features	SRR040696	SRR040698	SRR040705	SRR040755	SRR040793	SRR040886	SRR040925	SRR040953	SRR040966	SRR040994	SRR041032	SRR041039	SRR041047	SRR041105	SRR041118	SRR041130	SRR041135	SRR041145	SRR041310	SRR041333	SRR041335	SRR041340	SRR041369	SRR041382	SRR041435	SRR041461	SRR041476	SRR041495	SRR041527	SRR041542	SRR041566	SRR041606	SRR041817	SRR041889	SRR041993	SRR042025	SRR043602	SRR043639	SRR043785	SRR043983	SRR044091	SRR044119	SRR044216	SRR044251	SRR044252	SRR044257	SRR044424	SRR044585	SRR044615
Alistipes	137	1169	105	0	25	58	656	229	35	263	307	17	730	229	229	632	499	185	206	300	192	485	357	203	184	23	72	240	0	439	88	259	73	437	71	481	137	504	354	0	136	786	621	1698	132	672	604	536	526
Anaerostipes	2	1	1	0	10	4	0	6	0	0	18	0	4	3	0	33	9	0	1	2	1	0	2	0	0	0	1	7	9	15	12	15	2	7	2	4	5	16	4	6	6	0	7	0	0	0	3	1	0
Bacteroides	2630	600	1384	1614	2549	329	3033	1484	2113	2182	2514	1082	2200	2846	1913	1359	1300	934	3628	2887	4019	3555	553	608	1186	902	1810	2623	842	2107	3071	1423	3932	2243	3377	2739	553	2270	2752	3474	2596	2609	2214	2885	4303	3047	2966	3754	3593
Barnesiella	162	52	65	0	0	357	176	0	0	24	157	6	0	0	7	0	223	100	223	142	0	0	42	86	0	0	0	0	0	0	271	0	21	115	15	120	30	0	0	0	91	347	34	742	172	231	0	0	0
Bifidobacterium	0	0	0	0	0	0	0	0	0	0	0	0	0	0	0	0	0	0	0	0	0	0	0	0	0	0	0	0	0	0	0	0	0	0	0	0	0	0	0	0	0	0	0	0	0	0	0	0	0
Blautia	3	46	30	33	40	7	4	11	7	20	68	19	22	5	60	42	96	18	7	24	8	0	94	26	43	6	24	78	25	78	15	83	7	7	11	19	68	166	38	28	58	0	61	30	4	45	14	3	2
Butyricicoccus	0	0	0	0	3	6	0	1	0	1	3	1	0	4	8	2	17	6	1	2	2	0	1	3	1	6	0	28	1	4	50	20	0	1	1	1	25	65	20	39	21	0	6	4	1	18	0	3	3
Butyricimonas	0	0	0	0	0	0	0	0	0	0	0	0	0	0	0	0	0	0	0	0	0	0	0	0	0	0	0	0	0	0	0	0	0	0	0	0	0	0	0	0	0	0	0	0	0	0	0	0	0
Clostridium_IV	1	2	0	1	5	3	0	10	0	42	9	2	16	3	85	22	46	14	6	4	2	2	28	15	5	10	4	22	12	24	2	277	4	11	2	11	240	166	36	10	4	12	6	4	2	102	27	3	1
Clostridium_XI	1	0	0	0	1	0	1	1	0	0	7	0	4	0	1	0	1	0	4	1	2	1	6	0	0	1	0	0	2	8	1	1	0	2	1	1	5	10	2	94	1	0	0	0	1	0	4	2	3
Clostridium_XlVa	1	2	0	1	24	3	0	1	0	2	0	0	0	1	4	1	2	12	2	0	1	4	0	0	0	0	4	1	13	4	1	3	0	2	0	1	13	219	41	1	16	0	18	4	2	17	3	2	1
Clostridium_XlVb	0	0	11	0	0	9	0	3	6	8	7	11	3	3	3	1	5	9	2	3	19	4	2	2	13	3	3	9	24	1	11	5	3	0	5	2	6	205	37	0	10	24	8	2	2	38	2	7	7
Clostridium_XVIII	2	0	4	0	1	1	3	9	0	10	19	3	4	0	5	5	26	8	3	2	2	1	1	0	9	1	1	19	13	2	4	15	0	5	0	7	75	51	10	3	19	0	10	4	6	15	11	2	1
Collinsella	0	4	0	0	0	0	0	0	0	1	0	1	0	3	0	0	32	2	0	0	2	0	23	0	2	0	0	17	19	5	0	20	0	0	0	0	39	0	3	55	3	0	20	0	0	12	4	3	6
Coprococcus	0	1	21	0	0	2	2	15	0	14	55	1	4	2	39	11	88	26	10	10	0	0	8	3	15	0	0	3	53	46	0	25	2	9	1	10	633	32	25	46	11	5	18	0	0	11	9	0	2
Dialister	126	0	0	3	65	0	35	3	0	5	0	0	10	0	368	0	0	35	21	4	33	106	52	41	5	0	27	0	341	51	2	206	0	0	0	0	0	0	356	114	0	0	0	0	0	331	0	11	13
Dorea	0	0	3	35	0	1	0	4	1	4	4	4	12	9	36	14	8	1	3	2	1	0	1	5	16	3	0	84	4	42	5	90	4	2	2	5	71	4	41	20	5	3	97	2	3	25	0	5	5
Faecalibacterium	47	14	18	1109	16	292	27	120	2	186	192	28	167	54	180	99	340	337	65	638	105	36	519	90	110	23	66	148	275	256	82	153	17	270	25	306	791	2734	1279	580	53	232	274	83	50	1643	487	44	53
Flavonifractor	82	13	2	35	4	0	3	1	3	0	2	0	9	6	12	2	7	0	1	0	2	3	2	1	0	1	14	2	12	6	4	7	0	9	0	9	20	143	5	10	14	5	5	1	5	9	10	5	9
Gemmiger	0	1	20	3	0	3	1	2	0	29	53	0	28	0	288	13	171	89	67	68	9	0	86	7	21	0	8	433	5	61	13	258	50	207	42	228	578	448	182	125	0	5	215	150	21	185	34	11	8
Lachnospiracea_incertae_sedis	6	21	9	4	21	125	13	56	16	14	40	13	14	45	101	63	76	58	26	25	27	12	47	38	120	46	32	55	49	73	28	76	7	48	6	49	268	298	622	214	121	4	85	8	12	160	63	17	26
Odoribacter	22	7	12	0	1	3	60	8	1	49	37	5	266	36	11	146	14	108	90	36	78	0	8	24	34	0	24	0	0	0	0	10	0	134	0	114	19	50	27	0	6	29	75	40	57	59	45	85	89
Oscillibacter	55	43	27	2	14	37	0	9	1	59	79	19	68	35	225	23	231	113	139	47	49	4	125	26	93	28	12	16	138	58	25	48	47	69	56	65	197	91	82	41	1	111	136	211	37	252	122	37	34
Parabacteroides	177	174	612	0	0	20	49	24	250	97	358	9	590	170	0	386	134	89	262	151	280	321	21	271	51	655	272	262	327	214	54	44	21	141	28	154	147	445	296	0	1016	434	755	553	342	402	173	217	208
Parasutterella	0	2	1	2	0	0	77	0	10	29	4	0	53	596	15	35	0	18	12	22	0	0	333	6	17	0	37	0	0	0	8	3	0	145	0	139	24	0	0	283	182	39	2	660	770	1	7	164	167
Phascolarctobacterium	0	281	66	0	0	113	0	2	6	93	7	8	35	64	0	41	8	37	1	11	0	0	0	71	0	57	41	89	0	4	0	401	10	33	13	33	2	419	0	0	25	30	579	65	32	0	1	0	0
Prevotella	0	0	0	0	0	0	0	0	0	0	0	0	0	0	0	0	0	0	0	0	0	0	0	0	0	0	0	0	0	0	0	0	0	0	0	0	0	0	0	0	0	0	0	0	0	0	0	0	0
Roseburia	7	5	14	10	0	12	10	89	17	77	25	33	89	12	79	115	45	18	116	191	28	0	11	14	68	58	73	19	11	120	104	38	13	16	8	27	158	680	645	424	24	52	176	32	6	187	91	319	318
Ruminococcus	0	2	10	28	0	6	19	4	0	55	56	3	3	0	84	35	143	162	144	132	3	0	337	71	7	6	63	2	101	214	410	338	5	0	4	0	224	210	806	70	0	82	1215	63	4	209	268	0	0
Sporobacter	0	0	0	1	0	1	0	0	0	1	0	0	1	0	3	2	4	5	1	1	0	0	3	0	1	0	0	1	2	4	0	3	0	4	0	7	31	1	17	8	0	3	6	4	0	4	2	0	0
Streptococcus	0	4	1	2	3	0	0	0	0	0	3	0	1	0	4	1	3	0	0	1	0	0	1	0	0	2	1	0	2	6	0	0	1	1	0	1	28	10	2	4	2	1	6	2	4	11	7	0	0
Veillonella	0	0	3	1	0	1	0	3	1	0	0	0	5	0	0	2	1	1	1	0	0	0	1	0	0	2	0	0	0	2	0	0	0	0	0	0	4	2	1	69	0	1	0	0	1	3	3	0	4
[truncated: 135 more columns]
