# Supplementary material for: Inferring Intra-Community Microbial Interaction Patterns from Metagenomic Datasets Using Associative Rule Mining Techniques
Source: PLoS One. 2016 Apr 28;11(4):e0154493. doi: 10.1371/journal.pone.0154493 (PMC4849775; doi:10.1371/journal.pone.0154493)
Supplement: S1 File — A zip archive containing microbial abundance tables which were employed for deciphering association rules using the customised version of the Apriori algorithm. (ZIP) [file pone.0154493.s001.zip › S1_mat/Prebiotics_Chinese/During.txt]

TaxonName	SRR871272	SRR871271	SRR871270	SRR871269	SRR871268	SRR871267	SRR871266	SRR871265	SRR871264	SRR871263	SRR871262	SRR871261	SRR871260	SRR871259	SRR871258	SRR871257	SRR871256	SRR871255	SRR871254	SRR871253	SRR871252	SRR871251	SRR871250	SRR871249	SRR871248	SRR871247	SRR871246	SRR871245	SRR871244	SRR871243	SRR871242	SRR871241	SRR871240	SRR871239	SRR871238	SRR871237	SRR871236	SRR871235	SRR871234	SRR871233	SRR871232	SRR871231	SRR871230	SRR871229	SRR871228	SRR871227	SRR871226	SRR871225	SRR871224
Dorea	6	52	1	28	0	0	13	3	0	28	11	13	3	7	15	42	2	0	9	23	0	2	0	76	11	2	1	5	27	2	0	1	6	4	3	3	18	3	2	48	10	2	2	3	26	9	31	4	3
Blautia	35	32	5	6	14	0	16	39	19	55	10	44	10	18	11	165	6	3	34	43	20	39	20	6	13	4	16	33	203	12	49	3	50	115	11	25	9	2	13	33	8	11	29	28	89	27	21	18	9
Faecalibacterium	371	60	52	298	178	0	200	243	93	189	17	32	314	85	157	5	8	10	127	146	403	25	977	184	91	322	116	20	851	99	133	12	213	321	50	330	171	4	61	392	129	180	74	359	331	489	261	65	44
Dialister	0	4	0	20	14	0	24	1	0	2	39	9	8	1	3	27	11	3	1	0	6	38	47	2	21	0	9	4	0	3	2	2	0	0	0	2	127	0	3	0	1	28	2	40	0	2	1	0	0
Parabacteroides	1	42	1	62	71	0	9	1	7	2	0	0	11	97	12	21	6	15	25	45	23	14	8	0	7	48	6	119	31	70	2	1	15	1	22	5	12	0	1	33	52	25	0	10	101	11	1	40	38
Bacteroides	685	1561	106	627	1796	3	909	1433	512	216	6	1208	954	736	260	202	172	132	576	189	1233	781	424	50	295	581	189	1708	680	565	184	33	762	171	1097	180	1452	61	459	848	1582	317	1284	122	1131	453	957	1722	1691
Escherichia/Shigella	4	3	0	0	0	0	0	0	0	79	4	0	7	33	2	13	1	1	854	4	1	3	7	527	96	2	0	130	3	0	23	1	9	3	2	3	2	0	126	2	0	10	6	1	2	0	0	2	0
Parasutterella	0	21	2	0	0	0	4	6	14	93	29	80	6	21	6	1	10	4	1	36	44	122	35	1	2	78	0	124	72	7	1	2	1	0	0	1	8	2	8	37	0	16	18	0	95	25	0	40	36
Streptococcus	0	1	0	3	7	0	3	0	7	21	4	4	1	0	2	8	0	0	1	2	0	0	6	231	6	0	38	0	0	2	0	1	7	80	7	3	0	0	0	1	1	0	11	0	0	2	0	1	5
Ruminococcus	123	0	0	5	0	0	5	22	0	6	0	0	0	0	11	0	1	0	35	4	2	0	20	0	0	0	7	0	0	3	0	5	0	0	3	5	11	0	21	4	0	12	1	14	4	7	3	0	0
Roseburia	83	79	31	105	282	0	178	46	100	98	20	34	188	64	106	0	10	7	152	38	51	27	212	1	49	135	51	21	34	88	24	12	47	36	28	112	74	4	65	291	40	78	131	219	502	132	478	48	186
Lachnospiracea_incertae_sedis	97	8	0	18	0	0	15	81	9	70	3	3	40	1	7	0	2	0	51	21	21	7	71	2	1	0	11	0	3	28	206	1	5	560	15	50	56	11	23	221	3	9	0	38	260	1	0	36	1
Clostridium_XI	3	0	25	7	2	0	2	0	0	12	8	20	1	3	2	1	1	0	0	11	0	5	10	0	13	0	1	3	22	0	7	0	5	2	1	3	4	1	2	4	1	0	0	1	34	0	0	0	0
Phascolarctobacterium	21	17	7	0	2	0	2	141	52	45	1	0	0	21	0	0	5	0	0	0	1	26	1	0	3	125	8	0	21	0	11	0	42	0	1	324	0	1	3	66	1	1	145	14	74	4	0	118	10
Barnesiella	0	0	0	11	0	0	22	0	7	1	0	0	0	112	11	0	3	0	29	11	9	0	0	0	4	0	9	0	0	122	1	1	1	0	0	0	0	1	7	20	27	0	0	6	0	0	0	89	0
Alistipes	17	6	1	64	0	0	166	0	1	4	0	0	6	294	57	14	11	2	72	23	66	15	23	0	4	11	3	147	26	293	7	4	4	0	20	35	272	1	2	52	127	323	17	24	28	2	1	233	7
Gemmiger	444	20	1	173	0	0	176	79	228	75	18	0	2	10	191	0	8	0	71	19	32	105	582	0	16	19	29	0	36	108	44	3	38	0	44	17	233	4	31	87	44	81	3	71	2	486	39	17	176
Bifidobacterium	7	2	2	1	0	0	9	1	10	18	4	32	14	87	18	1	3	13	1	38	20	1	110	391	42	0	2	125	119	28	21	0	0	260	11	8	8	0	0	0	11	1	0	8	19	58	180	1	59
Collinsella	15	10	1	1	0	0	4	0	2	0	8	0	0	77	9	0	3	0	1	33	1	3	0	0	13	4	4	0	5	8	1	0	2	15	10	0	0	0	0	0	27	0	0	1	3	3	2	2	4
Megamonas	172	226	465	0	0	0	0	1	685	0	739	0	0	4	1	0	0	1	26	59	0	1	0	0	551	0	8	1	0	5	0	0	369	0	216	0	0	0	31	0	1	0	1	161	1	731	0	0	246
Prevotella	2	270	987	3	1	1	0	0	1	0	35	1	0	3	1	0	4	4	3	168	0	152	0	0	1199	466	1101	1	1	66	231	0	238	1099	0	130	1	1	797	2	3	39	4	1113	1	2	3	3	7
Butyricicoccus	2	0	1	3	1	0	0	0	1	3	0	1	2	0	0	4	2	0	1	7	1	4	0	38	1	1	0	0	4	1	7	0	20	1	0	2	2	1	0	0	1	0	3	1	21	2	37	0	1
[truncated: 47 more columns]
