# Supplementary material for: Inferring Intra-Community Microbial Interaction Patterns from Metagenomic Datasets Using Associative Rule Mining Techniques
Source: PLoS One. 2016 Apr 28;11(4):e0154493. doi: 10.1371/journal.pone.0154493 (PMC4849775; doi:10.1371/journal.pone.0154493)
Supplement: S1 File — A zip archive containing microbial abundance tables which were employed for deciphering association rules using the customised version of the Apriori algorithm. (ZIP) [file pone.0154493.s001.zip › S1_mat/Prebiotics_Chinese/Post.txt]

TaxonName	SRR871183	SRR871182	SRR871181	SRR871180	SRR871179	SRR871178	SRR871177	SRR871176	SRR871175	SRR871174	SRR871173	SRR871172	SRR871171	SRR871170	SRR871169	SRR871168	SRR871167	SRR871166	SRR871165	SRR871164	SRR871163	SRR871162	SRR871161	SRR871160	SRR871159	SRR871158	SRR871157	SRR871156	SRR871155	SRR871154	SRR871153	SRR871152	SRR871151	SRR871150	SRR871149	SRR871148	SRR871147	SRR871146	SRR871145	SRR871144	SRR871143	SRR871142	SRR871141	SRR871140	SRR871139	SRR871138	SRR871137	SRR871136	SRR871135
Dorea	6	3	16	0	2	5	4	0	1	13	14	1	1	3	3	24	1	0	1	0	2	26	2	14	8	12	5	1	16	3	17	7	7	0	6	6	2	2	19	2	59	10	35	5	1	12	24	0	5
Blautia	2	12	22	23	1	53	29	35	11	32	25	4	24	8	8	174	5	11	5	1	14	80	31	55	31	34	22	5	94	10	23	19	38	6	6	23	24	62	27	15	59	20	81	13	21	19	65	29	44
Faecalibacterium	70	132	83	233	56	218	305	468	119	106	59	85	20	77	334	5	54	11	121	7	171	49	222	174	92	74	176	280	518	121	98	121	118	15	110	204	111	193	140	138	255	85	56	186	175	114	36	56	282
Oscillibacter	0	0	0	1	0	0	2	1	1	5	1	0	0	0	1	5	2	0	4	0	2	0	3	46	0	19	2	1	0	5	1	6	0	0	0	0	8	3	8	10	2	19	0	0	2	0	1	2	0
Dialister	4	1	0	6	0	0	8	5	0	2	66	3	0	1	4	88	0	0	0	1	8	5	153	284	1	1	2	17	0	2	1	0	0	73	0	0	0	11	48	0	16	55	0	22	0	0	3	0	1
Parabacteroides	2	0	9	37	1	1	8	13	4	41	31	0	35	10	62	56	5	3	40	2	147	18	42	1	20	31	29	34	60	47	9	12	0	0	22	7	98	0	10	179	32	87	0	9	228	103	1	96	44
Bacteroides	1635	14	656	494	115	29	499	618	683	960	230	1019	813	446	813	768	882	150	1466	25	1275	553	1039	1184	216	427	273	1163	1512	368	604	797	83	1426	907	132	1392	1794	637	1996	1269	797	580	133	1670	1239	1151	2458	939
Escherichia/Shigella	21	3	1	0	0	23	1	3	38	2	1	0	76	12	7	42	17	2	460	0	140	21	8	63	5	5	30	39	291	24	19	1	0	30	1	21	5	13	26	46	4	1	290	27	247	3	6	37	348
Parasutterella	4	0	22	0	0	8	0	0	21	71	11	24	0	26	16	0	20	4	5	0	251	42	48	0	1	27	1	83	48	3	0	3	0	0	3	0	146	0	11	145	9	69	385	0	49	52	2	113	61
Streptococcus	0	2	3	0	5	46	4	15	0	2	3	0	9	1	2	1	2	2	0	0	2	2	1	4	0	1	27	1	15	1	1	4	0	0	0	6	2	0	10	0	5	2	8	1	0	1	1	0	3
Ruminococcus	36	0	19	16	0	0	3	31	0	3	0	7	2	11	3	0	4	11	0	1	2	4	0	35	36	2	20	42	0	3	1	0	0	1	37	28	0	0	57	1	19	0	0	2	0	3	44	1	19
Roseburia	27	91	46	145	4	29	231	194	72	67	10	80	0	119	50	1	77	5	50	2	64	58	100	27	175	32	74	360	309	21	67	88	28	163	32	123	161	86	123	247	389	74	353	35	25	53	224	30	163
Lachnospiracea_incertae_sedis	10	2	1	15	0	221	67	2	15	5	0	22	4	13	7	3	129	4	1	0	8	0	30	63	8	4	7	52	11	0	5	3	9	49	13	192	6	9	243	12	74	8	150	15	0	4	10	17	156
Clostridium_XI	0	0	1	0	0	18	1	0	0	2	7	0	0	0	0	0	0	2	0	0	0	1	1	9	0	3	0	4	3	0	2	0	9	0	0	1	2	4	8	6	1	0	24	1	0	1	0	3	3
Phascolarctobacterium	4	1	58	0	1	0	18	14	53	12	0	4	0	2	15	1	5	0	1	0	30	11	1	0	138	1	46	0	93	1	127	3	2	7	0	27	161	0	0	209	1	11	121	5	108	37	0	175	39
Odoribacter	0	0	0	0	0	0	2	0	2	5	0	0	0	2	2	7	0	1	1	0	20	0	4	0	0	8	8	0	2	4	1	21	0	0	11	0	0	0	3	1	21	21	0	0	19	6	0	3	0
Alistipes	2	0	3	36	0	0	77	4	22	101	3	0	0	54	59	10	14	8	39	3	56	4	37	1	1	156	52	191	31	73	6	52	2	0	32	1	131	209	17	147	136	212	1	7	86	50	28	30	2
Gemmiger	89	65	22	42	0	30	43	133	119	30	47	0	0	51	81	1	27	13	55	13	63	2	137	0	7	9	32	143	180	32	22	40	0	0	19	28	30	29	40	62	134	28	8	24	1	884	45	53	19
Bifidobacterium	8	5	0	5	0	113	3	12	6	39	17	9	17	0	4	0	6	0	2	0	0	0	5	100	6	2	4	56	20	15	15	7	0	12	0	1	2	1	8	6	0	0	48	12	3	7	16	1	15
Collinsella	1	0	2	1	2	6	1	0	1	0	35	1	1	2	0	0	2	0	3	0	0	2	1	6	1	1	4	0	11	1	1	1	2	0	1	0	0	0	8	0	2	1	0	5	0	6	3	0	1
Megamonas	106	426	77	1	911	0	1	1	176	0	202	1	0	54	0	0	205	24	113	21	0	0	1	0	0	65	80	1	0	7	2	0	399	0	33	1	0	0	276	4	4	0	0	86	1	76	0	0	690
Prevotella	0	748	898	0	91	0	0	2	0	2	60	4	2	1	0	1	2	39	1	25	0	427	1	13	100	123	625	1	2	4	664	6	252	0	3	129	6	2	30	2	5	328	1	1327	4	0	2	7	1
Bilophila	1	0	0	0	0	0	1	0	0	1	9	0	4	3	0	6	0	0	7	0	27	1	0	0	0	9	0	3	3	4	1	4	0	0	4	0	15	0	0	15	2	3	0	6	13	2	4	9	1
Butyricicoccus	1	1	2	1	0	4	4	4	1	11	10	4	4	0	1	23	1	0	0	0	6	6	3	20	2	4	0	0	10	0	6	0	1	0	3	2	0	14	2	2	1	0	15	1	6	8	11	2	1
[truncated: 43 more columns]
