# Supplementary material for: Inferring Intra-Community Microbial Interaction Patterns from Metagenomic Datasets Using Associative Rule Mining Techniques
Source: PLoS One. 2016 Apr 28;11(4):e0154493. doi: 10.1371/journal.pone.0154493 (PMC4849775; doi:10.1371/journal.pone.0154493)
Supplement: S1 File — A zip archive containing microbial abundance tables which were employed for deciphering association rules using the customised version of the Apriori algorithm. (ZIP) [file pone.0154493.s001.zip › S1_mat/Prebiotics_Chinese/Pre.txt]

TaxonName	SRR871360	SRR871359	SRR871358	SRR871357	SRR871356	SRR871355	SRR871354	SRR871353	SRR871352	SRR871351	SRR871350	SRR871349	SRR871348	SRR871347	SRR871346	SRR871345	SRR871344	SRR871343	SRR871342	SRR871341	SRR871340	SRR871339	SRR871338	SRR871337	SRR871336	SRR871335	SRR871334	SRR871333	SRR871332	SRR871331	SRR871330	SRR871329	SRR871328	SRR871327	SRR871326	SRR871325	SRR871324	SRR871323	SRR871322	SRR871321	SRR871320	SRR871319	SRR871318	SRR871317	SRR871316	SRR871315	SRR871314	SRR871313	SRR871312
Dorea	2	31	5	1	6	12	4	0	10	0	3	1	13	0	26	3	4	22	24	11	8	35	1	0	2	8	22	10	1	3	21	0	0	1	1	23	3	1	15	2	11	185	0	70	7	12	0	7	6
Blautia	42	9	36	21	26	13	36	5	30	17	12	2	212	2	228	15	62	21	31	20	19	128	187	10	25	26	69	54	8	39	62	51	15	6	22	25	15	6	16	10	10	74	1	102	28	21	26	8	4
Faecalibacterium	33	26	33	60	149	140	199	67	212	1	48	28	89	281	42	47	77	82	49	227	35	531	4	115	124	287	244	698	50	131	552	846	457	9	193	374	89	154	58	596	368	591	2	99	471	17	415	49	64
Oscillibacter	5	0	3	0	2	0	1	5	6	14	2	0	1	4	1	18	38	20	3	8	1	0	0	2	4	0	5	0	0	0	0	0	0	0	0	0	2	11	19	9	3	25	0	9	0	7	8	5	4
Dialister	1	0	0	61	1	0	0	2	1	0	0	0	0	0	36	0	52	0	0	10	5	0	0	0	0	21	10	0	0	0	3	6	5	0	41	2	13	13	0	13	32	1	0	0	0	4	0	0	0
Parabacteroides	5	26	24	61	26	19	3	25	23	2	17	0	17	16	7	34	30	46	46	100	0	18	0	33	11	7	28	24	142	1	45	4	213	10	8	3	23	15	133	33	5	0	0	13	39	13	46	131	66
Bacteroides	744	188	608	913	321	715	246	277	517	836	160	98	585	312	138	1703	1319	1162	399	1184	178	469	1786	1134	400	198	885	659	1580	112	896	1318	15	124	105	1383	1184	444	1180	793	284	5220	5	148	910	1642	1529	1645	1261
Escherichia/Shigella	0	447	0	9	8	0	1	10	6	21	2	7	35	3	91	10	0	100	0	2	8	169	0	13	3	9	1	1	1	3	2	1	1	1	0	3	0	0	2	0	3	4	1	209	6	0	2	1	7
Parasutterella	7	14	32	45	0	30	9	14	9	18	8	5	25	62	14	66	61	1	13	68	0	292	0	59	66	2	8	59	1	59	34	8	49	0	0	6	23	15	26	1	14	83	1	2	49	0	63	95	12
Streptococcus	0	8	0	0	8	0	0	0	2	8	2	1	14	4	0	0	1	3	1	0	3	12	29	0	0	161	5	1	0	23	16	3	2	1	2	2	1	1	2	0	1	2	0	1	3	0	0	1	2
Ruminococcus	10	0	6	0	17	0	0	0	9	8	10	13	96	0	0	0	39	1	1	6	0	0	0	5	0	8	42	0	0	15	1	0	1	0	3	4	14	0	0	1	2	10	0	45	0	21	0	2	11
Roseburia	94	20	69	35	147	57	127	43	31	1	2	10	215	71	66	38	90	182	107	67	2	83	1	11	105	59	31	341	156	62	154	22	6	16	97	360	136	117	5	87	229	398	0	60	224	46	80	93	102
Lachnospiracea_incertae_sedis	3	13	0	0	4	109	75	13	11	0	2	12	0	38	1	12	1	18	0	22	6	1	0	10	0	8	1	29	16	8	287	395	235	0	22	6	53	24	15	20	88	2	0	2	39	2	124	63	39
Clostridium_XI	1	1	0	0	3	1	4	0	8	0	1	1	12	17	1	0	3	0	2	0	36	18	10	0	2	39	1	3	0	0	14	20	3	18	2	6	4	0	5	0	3	10	0	31	2	0	9	2	0
Phascolarctobacterium	2	0	14	0	11	0	3	6	0	0	0	2	106	46	0	58	1	2	0	2	7	0	1	0	191	4	0	21	20	18	11	0	0	0	229	0	0	1	130	0	0	79	0	2	15	1	84	36	1
Odoribacter	3	0	8	0	9	2	1	4	6	0	3	0	0	0	0	17	0	8	5	13	0	0	0	19	1	1	3	1	2	0	4	0	0	0	0	1	11	18	9	11	1	0	0	6	0	6	11	0	12
Alistipes	129	0	31	59	35	27	11	60	37	56	29	1	50	13	5	107	178	122	80	116	1	2	1	59	21	12	129	12	102	1	0	5	6	9	44	21	152	51	271	111	53	306	0	46	6	52	69	115	100
Gemmiger	69	7	18	0	39	53	145	17	21	1	43	1	65	71	15	11	1	48	41	125	3	51	1	64	59	17	57	84	7	32	250	23	1	4	27	104	69	36	16	103	76	88	1	144	85	25	17	17	36
Bifidobacterium	19	59	0	104	7	1	17	0	1	13	0	1	77	3	0	10	343	1	17	85	10	239	10	6	1	83	335	52	6	0	26	6	0	0	3	4	26	0	8	33	1	4	3	46	34	7	13	5	17
Collinsella	0	4	0	0	2	0	1	1	31	0	3	1	0	5	0	3	0	0	3	0	0	18	2	2	4	35	0	48	1	2	6	10	0	3	3	1	0	0	11	6	0	0	0	26	2	1	1	2	2
Megamonas	49	0	6	0	0	1	229	34	12	0	125	0	0	0	0	7	0	4	60	3	0	0	3	120	0	517	0	1	0	1	0	1	1	916	0	1	1	53	1	0	0	3	0	3	643	0	2	56	0
Prevotella	0	0	3	1	0	0	1	21	1074	4	35	1	2	0	0	3	10	0	79	2	1645	1	0	6	500	591	5	1	9	922	4	3	1552	1481	203	1	0	434	7	0	642	10	0	2	18	4	2	4	3
Butyricicoccus	3	1	8	1	2	4	2	0	3	0	0	1	3	4	1	0	12	0	0	3	4	35	0	1	2	0	4	4	0	2	18	1	0	0	3	5	1	1	0	1	1	3	0	29	0	0	0	3	0
[truncated: 44 more columns]
