# Supplementary material for: Inferring Intra-Community Microbial Interaction Patterns from Metagenomic Datasets Using Associative Rule Mining Techniques
Source: PLoS One. 2016 Apr 28;11(4):e0154493. doi: 10.1371/journal.pone.0154493 (PMC4849775; doi:10.1371/journal.pone.0154493)
Supplement: S1 File — A zip archive containing microbial abundance tables which were employed for deciphering association rules using the customised version of the Apriori algorithm. (ZIP) [file pone.0154493.s001.zip › S1_mat/Prebiotics_Japanese/During.txt]

TaxonName	DRR003412	DRR003413	DRR003414	DRR003415	DRR003421	DRR003422	DRR003423	DRR003424	DRR003430	DRR003431	DRR003432	DRR003433	DRR003439	DRR003440	DRR003441	DRR003442	DRR003447	DRR003448	DRR003449	DRR003450	DRR003456	DRR003457	DRR003458	DRR003464	DRR003465	DRR003466	DRR003467	DRR003473	DRR003474	DRR003475	DRR003476	DRR003482	DRR003483	DRR003484	DRR003485	DRR003491	DRR003492	DRR003493	DRR003494	DRR003500	DRR003501	DRR003502	DRR003503	DRR003509	DRR003510	DRR003511	DRR003512	DRR003518	DRR003519
Faecalibacterium	399	360	40	279	214	195	205	191	339	362	89	570	116	222	155	344	196	295	382	467	135	96	74	90	137	299	197	329	658	351	518	204	958	687	605	261	367	394	419	370	560	440	129	287	594	300	294	437	500
Ruminococcus	153	73	24	148	0	0	0	0	0	0	0	0	0	0	0	0	57	103	25	19	5	21	1	0	34	0	0	0	31	71	49	40	0	4	31	0	0	0	0	0	0	0	1	0	0	0	0	45	19
Flavonifractor	0	14	1	8	2	10	12	1	0	4	10	3	6	5	16	3	8	4	13	6	0	2	0	5	1	7	2	6	0	1	0	1	6	6	14	3	5	9	9	4	3	2	3	0	0	0	0	8	5
Oscillibacter	7	10	0	16	4	0	11	7	0	0	0	0	0	0	0	1	66	6	33	29	0	2	0	2	0	2	1	0	1	1	10	8	0	6	12	15	6	5	11	10	12	6	4	0	0	0	0	14	12
Butyricicoccus	0	1	0	0	10	11	8	15	1	3	16	6	8	4	3	1	0	1	7	2	0	1	4	13	1	6	3	0	4	0	12	1	0	0	6	5	10	13	2	14	4	14	5	21	11	26	25	9	11
Lachnospiracea_incertae_sedis	180	55	93	58	1130	766	851	746	528	463	116	421	99	43	83	37	566	589	106	104	79	131	95	120	123	59	47	327	199	328	154	293	169	182	107	48	27	94	7	691	499	613	1442	291	188	412	237	221	55
Clostridium_XlVa	64	46	41	16	3	28	23	17	25	3	60	13	0	1	4	10	2	0	3	0	19	10	36	14	13	13	0	82	0	0	0	0	38	59	55	3	0	7	3	11	4	3	7	0	3	14	10	3	1
Syntrophococcus	0	0	0	0	3	0	0	3	3	1	0	0	4	3	2	1	0	1	0	17	0	0	0	0	0	0	1	0	4	2	28	4	0	0	0	1	15	5	31	0	26	2	38	0	0	0	0	0	6
Blautia	467	500	1467	949	265	316	358	511	442	308	906	146	120	200	130	84	266	131	341	281	269	228	221	525	248	696	437	478	214	419	269	336	170	364	311	610	381	377	426	263	307	292	286	5	0	0	1	245	173
Clostridium_XI	0	0	2	0	0	18	2	7	1	11	3	0	15	14	7	2	0	0	0	0	3	4	0	0	0	0	0	8	2	8	3	8	0	0	4	0	0	5	1	7	5	6	7	52	20	17	29	14	15
Clostridium_XVIII	67	88	41	24	1	5	0	10	0	2	16	10	4	8	8	7	0	0	1	2	1	2	1	24	6	21	27	130	0	3	0	0	278	118	214	0	0	0	0	10	14	7	13	53	51	52	60	0	0
Lactobacillus	9	30	19	25	18	4	33	16	8	15	16	17	0	3	0	3	5	7	2	3	0	2	0	2	0	2	4	5	0	1	4	1	2	11	1	12	12	24	20	61	17	77	28	10	34	14	7	1	5
Streptococcus	30	29	36	18	6	33	4	7	32	562	84	40	34	30	25	39	45	11	22	40	61	20	27	106	11	88	49	100	341	285	235	296	124	67	45	6	7	2	11	17	11	10	12	815	290	283	837	36	60
Bacteroides	436	322	174	224	325	974	895	584	303	254	732	344	456	395	647	530	103	36	107	115	541	461	549	444	495	187	263	440	217	276	298	165	617	527	639	539	319	525	721	739	807	669	357	669	349	679	321	132	417
Parabacteroides	179	177	212	64	83	102	46	21	0	0	0	0	0	0	0	0	57	14	38	59	58	107	143	9	125	11	5	333	25	11	27	12	196	263	122	58	7	68	54	14	14	13	12	0	0	0	0	25	27
Bifidobacterium	190	613	268	756	0	0	0	0	117	189	121	228	869	1236	956	1129	23	21	48	13	755	1078	1072	172	969	383	903	3	531	295	411	599	5	1	1	333	628	171	178	9	17	25	7	193	608	344	317	322	525
Eggerthella	4	2	5	9	0	16	4	6	3	2	1	1	0	0	0	0	0	0	1	0	3	5	0	4	8	5	1	2	0	0	0	0	0	1	5	0	0	3	0	4	1	0	0	4	2	5	1	1	3
Actinomyces	7	6	8	2	0	1	1	2	3	2	5	9	0	0	1	3	2	3	0	0	3	1	0	4	0	1	0	5	1	1	2	1	10	2	7	1	0	0	0	1	0	0	0	0	2	2	3	3	3
Clostridium_XlVb	0	3	0	0	1	0	7	3	0	0	0	0	0	0	0	5	3	2	10	1	0	5	0	4	8	3	1	0	0	0	0	8	0	0	0	6	7	1	10	0	0	0	0	0	0	0	0	10	7
Dorea	0	0	1	0	48	52	57	108	7	5	5	8	9	23	43	60	38	17	23	39	20	22	33	45	13	31	16	0	53	34	50	38	0	0	0	36	18	51	27	14	10	7	7	102	86	118	136	15	12
Roseburia	0	0	0	0	0	0	0	0	91	46	17	7	58	25	53	6	0	0	0	0	121	11	2	6	11	5	5	0	1	1	0	6	0	0	0	1	3	5	1	7	15	0	0	0	0	0	0	101	137
Escherichia/Shigella	0	0	0	0	0	0	0	1	3	1	9	4	0	7	1	11	0	0	1	0	5	0	2	1	0	0	0	4	10	0	0	0	2	0	7	2	4	0	29	10	5	1	23	19	2	5	0	2	0
Erysipelotrichaceae_incertae_sedis	0	0	0	0	6	10	9	10	1	0	4	0	0	0	0	0	446	144	504	397	0	3	0	3	1	2	2	2	0	3	1	0	0	1	0	3	1	1	0	3	17	1	4	0	0	0	0	1	0
Alistipes	0	0	0	0	0	0	1	1	0	0	0	0	0	0	0	6	26	7	18	24	0	2	3	1	1	1	0	0	10	11	9	2	5	3	9	8	5	5	15	14	16	14	9	0	0	0	0	0	2
Coprococcus	0	0	0	0	0	0	0	0	3	2	0	2	0	0	0	0	54	28	92	68	26	19	10	19	10	30	4	52	9	3	13	16	17	32	37	0	0	0	0	0	0	0	0	0	0	0	0	8	3
Collinsella	0	0	0	0	0	0	0	0	54	60	14	221	55	198	143	97	57	32	134	51	135	251	185	0	260	0	0	0	122	108	75	74	0	0	0	47	31	36	33	0	0	0	0	0	0	0	0	119	54
[truncated: 22 more columns]
