# Supplementary material for: Inferring Intra-Community Microbial Interaction Patterns from Metagenomic Datasets Using Associative Rule Mining Techniques
Source: PLoS One. 2016 Apr 28;11(4):e0154493. doi: 10.1371/journal.pone.0154493 (PMC4849775; doi:10.1371/journal.pone.0154493)
Supplement: S1 File — A zip archive containing microbial abundance tables which were employed for deciphering association rules using the customised version of the Apriori algorithm. (ZIP) [file pone.0154493.s001.zip › S1_mat/Prebiotics_Japanese/Post.txt]

TaxonName	DRR003416	DRR003417	DRR003418	DRR003419	DRR003425	DRR003426	DRR003427	DRR003428	DRR003434	DRR003435	DRR003436	DRR003437	DRR003443	DRR003444	DRR003445	DRR003451	DRR003452	DRR003453	DRR003454	DRR003459	DRR003460	DRR003461	DRR003462	DRR003468	DRR003469	DRR003470	DRR003471	DRR003477	DRR003478	DRR003479	DRR003480	DRR003486	DRR003487	DRR003488	DRR003489	DRR003495	DRR003496	DRR003497	DRR003498	DRR003504	DRR003505	DRR003506	DRR003507	DRR003513	DRR003514	DRR003515	DRR003516	DRR003522	DRR003523
Faecalibacterium	340	286	38	461	126	297	227	190	280	499	355	576	378	139	242	267	386	225	396	18	139	35	23	148	339	216	82	315	438	239	104	558	461	80	269	468	350	317	310	271	227	226	256	278	273	130	329	286	350
Flavonifractor	16	21	49	11	0	3	9	2	2	2	0	1	5	5	7	10	4	4	3	0	0	1	0	11	15	10	4	1	2	1	0	5	2	0	9	7	3	8	10	3	3	3	2	0	0	0	0	9	6
Oscillibacter	5	24	23	11	0	0	5	8	0	0	0	0	0	0	0	37	22	11	17	0	0	1	0	6	8	24	11	2	5	6	4	1	5	0	0	10	10	1	10	0	9	3	0	0	0	0	0	4	1
Butyricicoccus	0	0	0	0	5	10	8	14	8	3	8	2	6	4	9	1	8	4	2	3	2	1	2	1	7	3	3	0	5	2	0	0	5	7	11	3	10	2	0	8	2	8	9	46	26	16	44	9	3
Lachnospiracea_incertae_sedis	171	149	177	65	1484	617	519	716	575	520	392	485	40	109	107	126	140	465	467	251	111	112	47	99	32	40	35	522	303	286	202	256	163	408	429	82	31	78	14	805	836	961	873	250	314	436	417	171	179
Clostridium_XlVa	83	44	62	27	3	11	161	9	26	9	7	5	2	9	2	5	0	1	0	29	14	52	50	13	5	12	14	0	0	1	0	42	59	41	59	6	1	4	0	0	12	1	4	9	17	87	11	2	6
Blautia	262	236	190	410	236	276	195	172	139	232	160	172	67	185	112	351	250	179	207	172	138	184	105	398	482	284	355	223	494	393	397	721	828	236	439	458	396	358	390	148	130	204	182	0	0	0	0	154	138
Clostridium_XI	0	0	1	3	21	89	61	1	0	0	49	39	1	11	7	0	0	1	6	12	0	1	1	0	0	1	1	10	4	10	2	13	1	4	1	0	2	0	0	1	3	20	37	32	9	14	2	39	20
Clostridium_sensu_stricto	3	2	4	0	0	28	0	5	0	0	12	61	0	1	0	0	0	0	0	0	0	0	0	0	0	0	0	0	1	1	5	1	0	23	2	8	1	1	11	0	6	7	7	6	8	3	12	39	2
Clostridium_XVIII	16	79	55	43	1	9	37	2	16	15	11	21	14	5	8	1	4	1	0	1	0	0	1	29	72	39	21	0	1	0	0	42	79	111	142	2	5	3	1	5	5	7	3	65	89	30	58	0	1
Streptococcus	81	82	51	82	10	8	37	5	23	20	78	60	48	17	31	59	13	4	9	10	3	3	13	51	22	20	99	18	60	108	197	24	17	21	33	9	5	68	14	6	29	21	11	315	568	236	270	10	13
Bacteroides	734	573	541	369	221	968	791	1017	445	272	142	280	1227	276	621	218	66	45	99	697	362	415	289	576	346	498	523	465	307	148	177	483	522	767	620	527	393	629	484	588	751	504	738	732	694	883	796	625	667
Parabacteroides	199	77	87	84	1	41	92	47	0	0	0	0	0	0	0	63	26	5	13	142	67	257	132	12	5	2	11	40	65	35	9	191	293	390	209	71	27	59	37	0	18	16	29	0	0	0	0	34	27
Bifidobacterium	178	683	526	538	0	0	0	0	76	299	137	205	442	1065	997	137	37	12	23	279	1282	803	1757	272	489	611	783	297	277	405	621	4	0	0	4	294	388	184	652	24	46	22	9	258	191	125	313	285	453
Eggerthella	7	3	19	5	2	4	4	1	0	1	1	0	0	0	0	7	0	1	2	5	4	0	5	5	6	1	2	0	1	0	1	1	0	0	0	0	0	0	2	5	1	0	1	2	0	3	1	0	0
Actinomyces	4	11	10	10	1	1	1	1	1	1	1	1	0	2	0	1	1	0	0	0	0	1	0	0	1	0	6	3	1	0	0	3	3	0	5	1	1	0	1	2	3	2	2	3	3	4	1	2	1
Clostridium_XlVb	0	0	0	0	0	1	0	12	0	0	0	0	3	0	0	8	0	1	2	1	0	1	6	10	12	18	14	2	0	3	7	0	0	0	0	10	0	5	2	0	0	0	0	0	1	0	0	5	3
Dorea	0	0	0	0	59	65	29	53	13	2	2	3	30	17	25	54	24	21	24	17	35	26	7	28	81	15	59	26	53	35	60	0	0	0	0	26	37	17	42	10	8	8	5	95	43	44	76	29	33
Roseburia	0	1	0	0	0	0	0	1	101	152	109	122	9	9	15	0	0	0	5	4	0	0	0	9	3	10	13	2	0	1	0	0	0	0	1	6	14	1	2	75	4	15	12	0	0	0	1	70	30
Erysipelotrichaceae_incertae_sedis	0	0	0	0	0	9	12	4	4	0	1	0	0	0	0	602	369	166	217	0	0	0	1	5	2	3	7	1	1	0	3	0	1	0	0	4	1	2	2	2	4	4	11	0	0	3	3	0	0
Alistipes	0	0	0	0	0	1	2	3	0	0	0	0	0	0	0	16	5	4	8	0	0	10	3	2	14	10	7	5	11	10	4	0	1	0	1	31	7	2	7	0	10	8	10	0	0	0	0	1	3
Coprococcus	0	0	0	0	0	0	0	0	3	4	5	2	0	0	0	103	102	58	161	14	30	22	5	17	19	20	33	9	8	24	29	31	39	28	19	0	0	0	0	0	0	0	0	0	0	0	0	8	11
Collinsella	0	0	0	0	0	0	0	0	46	60	43	62	55	91	92	107	38	23	47	66	286	148	292	0	0	0	0	55	41	39	98	0	0	0	0	41	25	32	15	0	1	0	0	0	0	0	0	93	108
[truncated: 20 more columns]
