# Supplementary material for: Inferring Intra-Community Microbial Interaction Patterns from Metagenomic Datasets Using Associative Rule Mining Techniques
Source: PLoS One. 2016 Apr 28;11(4):e0154493. doi: 10.1371/journal.pone.0154493 (PMC4849775; doi:10.1371/journal.pone.0154493)
Supplement: S1 File — A zip archive containing microbial abundance tables which were employed for deciphering association rules using the customised version of the Apriori algorithm. (ZIP) [file pone.0154493.s001.zip › S1_mat/Prebiotics_Japanese/Pre.txt]

TaxonName	DRR003411	DRR003420	DRR003429	DRR003438	DRR003446	DRR003455	DRR003463	DRR003472	DRR003481	DRR003490	DRR003499	DRR003508	DRR003517	DRR003526	DRR003535	DRR003543	DRR003551	DRR003560
Faecalibacterium	618	405	450	356	499	311	185	588	832	280	227	487	392	337	402	19	8	377
Ruminococcus	353	0	0	0	33	87	0	60	0	1	0	0	4	34	133	20	0	32
Flavonifractor	15	5	3	3	3	1	12	0	9	8	2	0	0	1	0	14	1	1
Oscillibacter	7	4	0	0	25	0	14	8	1	19	2	1	1	3	20	2	0	2
Butyricicoccus	15	0	1	7	3	2	7	0	0	7	10	10	3	14	8	1	0	24
Lachnospiracea_incertae_sedis	39	317	449	85	372	81	54	304	234	10	972	306	40	187	62	83	466	298
Clostridium_XlVa	52	76	18	0	0	5	24	2	94	9	1	12	2	1	2	6	0	1
Syntrophococcus	3	0	4	3	16	0	0	1	0	2	30	3	7	6	2	6	0	1
Blautia	20	35	813	218	247	370	336	214	443	578	214	159	149	238	108	30	249	297
Clostridium_XI	5	8	0	5	0	8	3	11	6	4	16	5	15	0	19	8	0	3
Veillonella	60	0	1	1	0	0	12	12	0	0	4	100	3	0	0	0	15	3
Clostridium_XVIII	85	35	18	7	0	0	115	6	99	1	2	14	0	0	0	0	7	0
Streptococcus	3	1	15	78	7	14	16	227	14	25	21	896	27	8	4	397	268	18
Bacteroides	641	843	475	304	102	429	519	190	386	262	730	127	105	120	118	126	475	216
Parabacteroides	64	534	0	0	44	59	27	9	203	24	18	0	5	31	47	1	0	18
Bifidobacterium	573	411	1	978	43	861	729	513	15	385	3	79	1225	9	85	1772	631	548
Actinomyces	0	0	2	1	1	0	2	0	5	1	0	2	4	1	2	6	0	8
Dorea	0	0	14	47	25	25	89	65	0	85	9	88	20	56	18	8	2	55
Roseburia	0	0	100	21	0	33	8	2	0	1	34	3	4	28	80	4	1	1
Alistipes	0	0	0	0	12	3	3	4	1	12	3	0	0	4	8	9	0	1
Coprococcus	0	0	1	0	80	18	24	4	28	0	0	0	9	7	101	0	2	8
